# Supplementary material for: The landscape of inherited and de novo copy number variants in a plasmodium falciparum genetic cross
Source: BMC Genomics. 2011 Sep 22;12:457. doi: 10.1186/1471-2164-12-457 (PMC3191341; doi:10.1186/1471-2164-12-457)
Supplement: Additional file 1 — Catalogue of CNVs in the HB3 × Dd2 genetic cross. [file 1471-2164-12-457-S1.XLS]

## Sheet: Sheet1
Additional File 1 - Catalogue of CNVs in the HB3 × Dd2 genetic cross.
Chromosome	CNV		CNV size	Presence (1) or absence (0) of CNV in progeny strain (hybridized against HB3)																																				Segregtaing	De novo	Number	Number of	Number of	Number of	Gene
	Start	End	(kb)	1BB5	3BA6	3BD5	7C101	7C111	7C126	7C12	7C140	7C159	7C16	7C170	7C183	7C188	7C20	7C3	7C408	7C421	7C424	7C46	7C7	B1SD	B4R3	CH3-116	CH3-61	D43	DD2	GC03	GC06	QC01	QC13	QC23	QC34	SC01	SC05	TC05	TC08	CNVs	CNVs	Number of progeny	Genes	Non-polymorphic genes in CNV	polymorphic genes in CNV	IDs
1	0	29631	29631	0	0	0	0	1	0	0	0	0	0	0	0	0	0	0	0	0	0	0	0	0	1	1	1	0	1	0	0	0	0	0	0	1	0	0	1	Yes	No	6	0	0	0
1	56139	60367	4228	0	0	0	0	1	0	0	0	0	0	0	0	0	0	1	0	0	0	0	0	0	0	1	0	0	0	0	0	0	0	0	0	0	0	0	0	No	Yes	3	2	1	1	PFA0035c,PFA0040w
1	487641	583271	95630	1	0	1	1	1	1	0	0	1	1	0	1	0	0	0	1	1	0	0	1	1	1	0	1	1	0	1	1	1	1	1	0	0	0	0	0	No	Yes	20	22	18	4	PFA0615w,PFA0620c,PFA0625w,PFA0630c,PFA0635c,PFA0640c,PFA0645c,PFA0650w,PFA0660w,PFA0665w,PFA0670c,PFA0675w,PFA0680c,PFA0685c,PFA0690w,PFA0695c,PFA0700c,PFA0705c,PFA0710c,PFA0715c,PFA0720w,PFA0725w
1	544115	547279	3164	0	0	1	0	0	0	0	0	0	1	0	0	0	0	0	1	0	0	0	0	0	0	0	0	0	0	0	0	0	0	0	0	0	0	0	0	No	Yes	3	1	1	0	PFA0675w
1	606007	618029	12022	0	0	0	0	0	0	0	0	0	0	0	0	0	1	0	0	0	0	0	0	0	0	0	0	0	0	0	1	0	0	0	0	0	0	0	0	No	Yes	2	2	0	2	PFA0760w,PFA0765c
1	616201	642845	26644	0	0	0	0	1	0	0	0	1	1	0	0	0	0	0	0	1	0	0	0	0	0	1	1	0	0	0	0	0	0	1	0	1	0	1	1	No	Yes	10	1	0	1	PFA0765c
2	0	23513	23513	0	0	0	0	1	0	0	0	0	0	0	0	0	0	0	0	0	0	0	0	0	1	1	1	0	1	0	1	0	0	0	0	1	0	0	0	Yes	No	6	0	0	0
2	23229	33541	10312	0	0	0	0	0	0	0	0	0	0	0	0	0	0	0	0	0	0	0	0	0	0	0	0	0	0	0	1	0	0	0	0	0	0	0	0	No	Yes	1	2	0	2	PFB0010w,PFB0015c
2	33715	37403	3688	0	0	0	0	0	0	0	0	0	0	0	0	0	0	0	0	1	0	0	1	0	0	0	0	0	0	0	0	0	0	0	0	0	0	0	0	No	Yes	2	2	0	2	PFB0015c,PFB0020c
2	37059	39881	2822	0	0	0	0	0	0	0	0	0	0	0	0	0	0	0	0	0	1	0	0	0	0	0	0	0	0	0	0	0	0	0	0	0	0	0	0	No	Yes	1	2	0	2	PFB0020c,PFB0025c
2	67549	105977	38428	1	1	1	1	0	1	1	1	1	1	1	1	1	0	1	1	1	1	1	0	1	1	1	1	1	1	0	0	1	1	1	1	1	1	1	1	Yes	No	31	7	4	3	PFB0070w,PFB0075c,PFB0080c,PFB0085c,PFB0090c,PFB0095c,PFB0100c
2	206119	207647	1528	0	0	0	0	0	0	0	0	0	0	0	0	0	0	0	0	0	0	0	0	0	0	0	0	0	0	0	0	0	0	0	0	0	0	0	1	No	Yes	1	1	1	0	PFB0210c
2	320273	321215	942	0	0	0	0	1	0	0	0	0	0	0	0	0	0	0	0	0	0	0	0	0	0	0	0	0	0	0	0	0	0	0	0	0	0	0	0	No	Yes	1	1	0	1	PFB0355c
2	441675	443511	1836	0	0	0	0	0	0	0	0	0	0	0	0	0	0	0	1	0	0	0	0	0	0	0	0	0	0	0	0	0	0	0	0	0	0	0	0	No	Yes	1	1	1	0	PFB0490c
2	486903	488377	1474	0	0	0	0	0	0	0	0	0	1	0	0	0	0	0	0	0	0	0	0	0	0	0	0	0	0	0	0	0	0	0	0	0	0	0	0	No	Yes	1	1	1	0	PFB0540w
2	611139	612795	1656	0	0	1	1	0	0	0	1	0	1	0	0	0	0	0	1	0	0	0	1	1	0	0	0	0	0	0	0	0	0	0	1	0	0	0	0	No	Yes	8	1	1	0	PFB0680w
2	707563	708559	996	0	0	0	0	0	0	1	0	0	0	0	0	0	0	0	0	0	0	0	0	0	0	0	0	0	0	0	0	0	0	0	0	0	0	0	0	No	Yes	1	1	1	0	PFB0795w
2	860653	878571	17918	0	1	0	0	1	0	0	1	1	0	1	1	1	0	1	1	1	0	1	1	0	1	1	1	0	1	0	0	0	1	0	1	0	1	1	1	Yes	No	20	11	8	3	PFB0955w,PFB0960c,PFB0965c,PFB0970c,PFB0972w,PFB0973c,PFB0974c,PFB0975c,PFB0976w,PFB0980w,PFB0985c
2	918465	924623	6158	0	0	0	0	0	0	0	0	0	0	0	0	0	1	0	0	0	0	0	0	0	0	0	0	0	0	0	0	0	0	0	0	0	0	0	0	No	Yes	1	1	0	1	PFB1055c
2	925321	947145	21824	0	0	0	0	1	0	0	0	0	0	0	0	0	0	0	0	0	0	0	0	0	1	1	1	0	1	0	0	0	0	0	0	1	0	0	1	Yes	No	6	0	0	0
3	0	33721	33721	0	0	0	0	1	0	1	0	0	0	0	0	1	0	0	0	0	0	1	0	0	1	1	1	0	1	0	1	0	0	0	0	1	0	0	1	Yes	No	11	2	1	1	PFC0005w,PFC0002c
3	33721	39311	5590	0	0	0	0	0	0	0	0	0	0	0	0	0	0	0	0	0	0	0	0	0	0	0	0	0	0	0	1	0	0	0	0	0	0	0	0	No	Yes	1	1	0	1	PFC0005w
3	59189	68355	9166	0	0	0	0	0	1	0	0	1	0	0	0	0	0	1	1	1	1	1	0	1	1	0	1	0	1	0	0	0	0	0	0	0	0	0	0	Yes	No	11	4	1	3	PFC0050c,PFC0045w,PFC0040w,PFC0035w
3	117729	121515	3786	0	0	0	0	0	0	0	0	0	0	0	0	0	0	0	0	0	1	0	0	0	0	0	0	0	0	0	0	0	0	0	0	0	0	0	0	No	Yes	1	1	1	0	PFC0110w
3	124827	126857	2030	0	0	0	0	0	0	0	0	0	0	0	0	0	0	0	0	0	0	0	0	0	0	0	1	1	0	0	0	0	0	0	0	0	0	0	0	No	Yes	2	1	1	0	PFC0115c
3	166841	168437	1596	0	0	0	0	0	0	0	0	0	1	0	0	0	0	0	0	0	0	0	1	1	0	0	0	0	0	0	0	0	1	0	0	0	0	0	0	No	Yes	4	1	1	0	PFC0150w
3	751275	752463	1188	0	0	0	0	0	0	0	0	0	0	0	0	0	1	0	0	0	0	0	0	0	0	0	0	0	0	0	0	0	0	0	0	0	0	0	0	No	Yes	1	1	1	0	PFC0805w
3	955949	957757	1808	0	0	0	0	0	0	0	0	0	0	0	0	0	0	0	1	0	0	0	0	0	0	0	0	0	0	0	0	0	0	0	0	0	0	0	0	No	Yes	1	1	1	0	PFC1015c
3	1013035	1035893	22858	0	0	0	0	0	0	0	0	0	0	0	0	0	1	0	0	0	0	0	0	0	0	0	0	0	0	0	1	0	0	0	0	0	0	0	0	No	Yes	2	6	1	5	PFC1120c,PFC1115w,PFC1110w,PFC1105w,PFC1100w,PFC1095w
3	1035801	1060317	24516	1	1	0	0	1	0	1	0	0	0	0	0	0	0	0	0	0	1	0	0	0	1	1	1	0	1	0	0	0	0	0	0	1	0	0	1	Yes	No	10	1	1	0	PFC1125w
4	0	37763	37763	1	0	1	0	1	0	1	1	0	1	0	0	1	0	0	0	0	0	0	0	0	1	1	1	0	1	0	1	0	0	0	0	1	0	0	1	Yes	No	14	1	0	1	PFD0005w
4	32855	39977	7122	0	0	0	0	0	0	0	0	0	0	0	0	0	0	0	0	0	0	0	0	0	0	0	0	0	0	0	0	0	0	0	0	0	0	0	1	No	Yes	1	1	0	1	PFD0005w
4	56283	63227	6944	0	0	0	0	0	0	0	0	0	0	0	0	0	1	0	0	0	0	0	0	0	0	0	0	0	0	0	1	0	0	0	0	0	0	0	0	No	Yes	2	1	0	1	PFD0020c
4	73479	77877	4398	0	0	0	0	0	0	0	0	0	0	0	0	1	0	0	0	0	0	0	1	0	0	0	0	0	0	0	0	0	0	0	0	0	0	0	0	No	Yes	2	2	0	2	PFD0040c,PFD0035c
4	86197	87473	1276	0	0	0	0	0	0	0	0	1	0	0	0	0	0	0	0	0	0	0	0	0	0	0	0	0	0	0	0	0	0	0	0	0	0	0	0	No	Yes	1	1	0	1	PFD0050w
4	138597	141457	2860	0	0	0	0	0	0	0	0	0	0	0	0	0	1	0	0	0	0	0	0	0	0	0	1	0	0	0	1	0	0	0	0	1	0	0	0	No	Yes	4	1	0	1	PFD0100c
4	173795	176433	2638	0	0	0	0	0	0	0	0	0	0	0	0	0	0	0	0	0	0	0	0	0	0	0	0	0	0	0	0	0	0	0	0	0	0	0	1	No	Yes	1	1	1	0	PFD0135w
4	206091	207775	1684	0	0	0	0	1	0	1	0	0	0	0	0	0	0	0	0	0	0	0	0	0	0	0	0	0	0	0	1	0	0	0	0	0	0	0	0	No	Yes	3	2	2	0	PFD0175c,PFD0170c
4	489473	490839	1366	0	0	0	0	0	0	1	0	0	0	0	0	0	0	0	0	0	0	0	0	0	0	0	0	0	0	0	0	0	0	0	0	0	0	0	0	No	Yes	1	1	1	0	PFD0530c
4	552485	607123	54638	0	0	0	0	0	0	0	0	0	0	0	0	0	1	0	0	0	0	0	0	0	0	0	0	0	0	0	0	0	0	0	0	0	0	0	0	No	Yes	1	5	1	4	PFD0635c,PFD0630c,PFD0625c,PFD0595c,PFD0615c
4	560181	568685	8504	0	0	0	0	0	0	0	0	0	0	0	0	0	0	0	0	0	1	0	0	0	0	0	1	0	0	0	0	0	0	0	0	1	0	0	0	No	Yes	3	3	1	2	PFD0625c,PFD0595c,PFD0615c
4	606677	614483	7806	0	0	0	1	0	0	0	1	0	0	0	0	0	0	0	1	0	1	0	0	0	1	0	0	0	1	0	0	0	0	0	0	0	0	0	1	Yes	No	7	2	0	2	PFD0640c,PFD0635c
4	613817	620261	6444	0	0	1	0	1	0	1	0	1	1	1	1	0	0	0	0	0	1	0	0	0	1	1	1	0	1	1	0	0	1	0	0	1	0	1	1	Yes	No	17	3	2	1	PFD0655w,PFD0650w,PFD0645w
4	684263	686277	2014	0	0	0	0	0	0	0	0	0	0	0	0	0	0	0	1	0	0	0	0	0	0	0	0	0	0	0	0	0	0	0	0	0	0	0	0	No	Yes	1	1	1	0	PFD0735c
4	941241	981323	40082	0	0	0	0	0	0	0	0	0	0	0	0	0	1	0	0	0	0	0	0	0	0	0	0	0	0	0	1	0	0	0	0	0	0	0	0	No	Yes	2	5	0	5	PFD1015c,PFD1010w,PFD1005c,PFD1000c,PFD0995c
4	1097959	1152753	54794	0	0	0	0	1	1	0	0	0	0	1	0	0	0	0	0	0	1	0	0	0	0	0	1	0	0	0	0	0	0	0	0	0	0	1	1	No	Yes	7	14	6	8	PFD1220c,PFD1215w,PFD1210w,PFD1205w,PFD1200c,PFD1195c,PFD1190c,PFD1185w,PFD1180w,PFD1175w,PFD1170c,PFD1165w,PFD1160w,PFD1155w
4	1178675	1183903	5228	0	0	0	0	0	0	0	0	0	0	0	0	0	1	0	0	0	0	0	0	0	0	0	0	0	0	0	1	0	0	0	0	0	0	0	0	No	Yes	2	1	0	1	PFD1245c
4	1185477	1204817	19340	0	0	0	0	1	0	0	0	0	0	0	0	0	0	0	0	0	0	0	0	0	0	1	1	0	0	0	0	0	0	0	0	1	0	0	0	No	Yes	4	1	1	0	PFD1250w
5	0	26293	26293	0	0	0	0	0	0	0	0	0	0	0	0	0	0	0	0	0	0	0	0	0	0	0	0	0	0	0	1	0	0	0	0	0	0	0	0	No	Yes	1	1	0	1	PFE0005w
5	74317	80713	6396	0	0	1	0	0	0	0	1	0	0	0	0	0	0	1	0	0	0	0	1	0	0	0	0	0	0	0	0	0	0	0	1	0	0	0	1	No	Yes	6	1	0	1	PFE0070w
5	90967	93121	2154	0	0	0	0	0	0	0	0	0	0	0	0	0	0	0	0	0	0	0	0	0	0	0	0	0	0	0	0	0	0	0	0	0	0	0	1	No	Yes	1	1	1	0	PFE0090w
5	181945	187439	5494	0	0	1	0	0	0	0	0	0	0	0	0	0	0	0	1	0	0	0	0	0	1	0	0	0	1	1	0	0	1	0	1	0	1	0	0	Yes	No	7	1	1	0	PFE0230w
5	735729	737517	1788	0	0	0	0	0	0	1	0	0	0	0	0	0	0	0	0	0	0	0	0	0	0	0	0	0	0	0	0	0	0	0	0	0	0	0	1	No	Yes	2	1	1	0	PFE0875c
5	887819	970183	82364	0	0	1	1	1	1	1	1	0	0	0	1	0	0	0	0	0	1	0	0	0	1	0	1	1	1	0	0	0	0	1	0	1	0	1	0	Yes	No	14	15	15	0	PFE1160w,PFE1155c,PFE1150w,PFE1145w,PFE1140c,PFE1135w,PFE1130w,PFE1125w,PFE1120w,PFE1115c,PFE1110w,PFE1105c,PFE1100w,PFE1095w,PFE1090w
5	1321921	1323939	2018	0	0	0	1	0	0	0	0	0	0	0	0	0	0	0	0	0	0	0	0	0	0	0	0	0	0	0	0	0	0	0	0	0	0	0	0	No	Yes	1	2	2	0	PFE1625c,PFE1620c
5	1333459	1339991	6532	0	0	0	0	0	0	0	0	0	0	0	0	0	1	0	0	0	0	0	0	0	0	0	0	0	0	0	1	0	0	0	0	0	0	0	0	No	Yes	2	1	0	1	PFE1640w
5	1339457	1343853	4396	0	0	1	1	0	1	0	1	1	0	0	1	0	0	0	0	0	1	0	0	1	1	0	0	1	1	0	0	0	1	1	0	0	0	0	1	Yes	No	14	1	0	1	PFE1640w
6	0	65910	65910	0	0	0	0	0	0	0	0	0	0	0	0	0	1	0	0	0	0	0	0	0	0	0	0	0	0	0	1	0	0	0	0	0	0	0	0	No	Yes	2	15	6	9	PFF0075c,PFF0070w,PFF0065c,PFF0060w,PFF0055w,PFF0050c,PFF0045c,PFF0040c,PFF0035c,PFF0030c,PFF0025w,PFF0020c,PFF0015c,PFF0010w,PFF0005c
6	723759	731579	7820	0	0	0	0	1	0	1	0	1	1	0	0	0	1	0	0	0	1	0	0	0	1	0	0	0	1	0	1	0	0	0	0	1	0	0	1	Yes	No	11	1	0	1	PFF0845c
6	1070151	1072711	2560	0	0	1	0	0	0	0	1	0	1	0	0	1	0	1	0	0	0	0	1	0	0	0	0	0	0	0	0	0	1	0	1	0	0	0	0	No	Yes	8	1	1	0	PFF1285w
6	1166705	1167923	1218	0	0	1	0	0	0	0	0	0	0	0	0	0	0	0	0	0	0	0	0	0	1	1	0	0	1	0	0	0	0	0	0	0	0	0	0	Yes	No	3	1	1	0	PFF1370w
6	1323425	1330168	6743	0	0	0	0	0	0	0	0	0	0	0	0	0	0	0	0	0	1	0	0	0	0	0	0	0	0	0	0	0	0	0	0	0	0	0	0	No	Yes	1	3	2	1	PFF1545w,PFF1540w,PFF1535w
6	1344188	1346712	2524	0	0	0	0	0	0	0	0	0	0	0	0	0	0	0	0	0	0	0	0	0	0	0	0	0	0	0	0	0	0	0	0	0	0	1	0	No	Yes	1	0	0	0
6	1356125	1383179	27054	0	0	1	1	0	1	0	1	1	0	0	1	0	1	0	1	0	1	0	0	1	1	1	0	1	1	0	1	0	1	1	0	0	0	0	1	Yes	No	18	4	1	3	PFF1595c,PFF1590w,PFF1585w,PFF1580c
7	152409	153919	1510	0	0	0	0	0	0	0	1	0	0	0	0	0	0	0	0	0	0	0	0	0	0	0	0	0	0	0	0	0	0	0	0	0	0	0	1	No	Yes	2	1	0	1	PF07_0006
7	205391	208279	2888	0	0	0	0	0	0	0	0	0	0	0	0	0	0	0	1	0	0	0	0	0	0	0	0	0	0	0	0	0	0	0	0	0	0	0	0	No	Yes	1	1	1	0	PF07_0014
7	521443	526995	5552	0	0	0	0	0	0	0	0	0	0	0	0	0	0	0	0	0	0	0	1	1	0	0	0	0	0	0	0	0	0	0	0	0	0	0	0	No	Yes	2	1	1	0	PF07_0042
7	577757	583771	6014	0	0	0	1	0	0	1	0	1	1	0	0	0	0	0	0	0	1	0	0	0	0	0	1	0	0	0	0	0	0	0	0	1	0	0	1	No	Yes	8	2	1	1	PF07_0049,MAL7P1.43
7	609487	622879	13392	0	1	0	1	1	0	0	0	0	0	0	1	0	1	0	0	0	1	0	0	0	1	0	1	0	1	0	1	0	0	0	1	1	0	1	0	Yes	No	13	3	1	2	PF07_0051,MAL7P1.52,PF07_0050
7	615799	618633	2834	0	0	0	0	0	0	0	0	0	0	0	0	0	0	0	0	0	0	0	0	0	0	0	0	0	0	0	0	0	0	0	0	0	0	0	1	No	Yes	1	1	1	0	MAL7P1.52
7	623721	652425	28704	0	0	0	0	0	0	0	0	0	0	0	0	0	1	0	0	0	0	0	0	0	0	0	0	0	0	0	0	0	0	0	0	0	0	0	0	No	Yes	1	3	0	3	MAL7P1.56,MAL7P1.55,PF07_0051
7	758404	760446	2042	0	0	0	0	0	0	0	0	0	0	0	0	0	0	0	0	0	0	0	0	0	0	0	0	0	0	0	0	0	0	0	0	0	0	0	1	No	Yes	1	1	1	0	PF07_0066
7	964605	965997	1392	0	0	0	0	0	0	0	0	0	0	0	0	0	0	0	0	0	1	0	0	0	0	0	1	0	0	0	0	0	0	0	0	0	0	0	0	No	Yes	2	1	1	0	PF07_0086
7	1001766	1003892	2126	0	0	0	0	0	0	0	0	0	0	0	0	0	0	0	0	0	0	0	0	0	0	0	0	0	0	0	0	0	0	0	0	0	0	0	1	No	Yes	1	1	1	0	MAL7P1.119
7	1044687	1046809	2122	0	0	1	1	0	0	0	0	0	0	0	0	1	1	0	0	0	0	0	0	1	1	0	0	1	1	0	0	0	0	0	0	0	0	1	0	Yes	No	8	1	1	0	PF07_0100
7	1135279	1137427	2148	0	0	0	0	0	0	0	0	0	1	0	0	0	0	0	0	0	0	0	1	0	0	0	0	0	0	0	0	0	0	0	0	0	0	0	0	No	Yes	2	2	2	0	MAL7P1.142,MAL7P1.141
7	1352465	1393784	41319	0	0	0	0	0	0	0	0	0	0	0	0	0	0	0	0	0	0	0	0	0	0	0	0	0	0	0	0	0	0	0	0	0	0	0	1	No	Yes	1	7	7	0	MAL7P1.171,MAL7P1.170,MAL7_tRNA_Thr2,MAL7_tRNA_Val1,MAL7P1.167,PF07_0127,PF07_0126
7	1445413	1448327	2914	0	0	0	0	0	0	0	0	0	0	0	0	0	0	0	0	0	0	0	0	0	0	0	0	0	0	0	0	0	0	0	0	0	0	1	0	No	Yes	1	1	0	1	PF07_0132
7	1477076	1481646	4570	0	0	0	0	0	0	0	0	0	0	0	0	0	0	0	0	0	0	0	0	0	0	0	0	0	0	0	1	0	0	0	0	0	0	0	0	No	Yes	1	1	0	1	MAL7P1.187
8	0	22484	22484	0	0	0	0	1	0	0	0	0	0	0	0	0	0	0	0	0	0	0	0	0	0	1	1	0	1	0	0	0	0	0	0	1	0	0	1	Yes	No	6	1	0	1	PF08_0142
8	21510	49568	28058	0	1	1	0	0	0	0	0	0	0	0	0	0	1	0	0	0	0	0	0	0	1	1	0	0	0	0	1	0	0	0	1	1	0	0	0	No	Yes	8	3	0	3	PF08_0140,PF08_0141,PF08_0142
8	428876	431760	2884	0	0	0	1	0	0	0	1	0	0	0	0	0	0	0	1	0	1	0	0	0	0	0	0	0	1	0	0	0	0	0	0	0	0	0	0	Yes	No	4	0	0	0
8	431858	456601	24743	0	1	1	0	1	1	0	0	0	0	1	1	1	0	1	0	0	0	1	1	1	1	0	1	1	0	1	1	1	1	1	1	1	0	1	0	No	Yes	22	4	0	4	PF08_0104,PF08_0105,PF08_0106,PF08_0107
8	449666	455225	5559	0	0	0	0	0	0	0	1	0	0	0	0	0	0	0	0	0	0	0	0	0	0	0	0	0	0	0	0	0	0	0	0	0	0	0	0	No	Yes	1	2	0	2	PF08_0104,PF08_0105
8	668343	801996	133653	0	0	0	0	1	0	0	0	0	0	0	0	0	0	0	0	0	0	0	0	0	0	0	0	0	0	0	0	0	0	0	0	0	0	0	0	No	Yes	1	41	40	1	PF08_0059,MAL8P1.74,PF08_0060,PF08_0061,MAL8P1.75a,MAL8P1.75,PF08_0062,MAL8P1.76,MAL8P1.77,PF08_0063,MAL8P1.78,MAL8P1.79,MAL8P1.80,PF08_0064,MAL8P1.81,PF08_0065,PF08_0066,MAL8P1.82,PF08_0067,MAL8P1.83,MAL8P1.84,MAL8P1.85,PF08_0068,PF08_0069,PF08_0070,MAL8P1.86,PF08_0071,MAL8P1.87,PF08_0072,PF08_0073,MAL8P1.88,MAL8P1.90,MAL8P1.91,MAL8P1.92,PF08_0074,MAL8P1.93,PF08_0075,PF08_0076,PF08_0077,PF08_007…
8	688063	689473	1410	0	0	0	0	0	0	0	0	0	0	0	0	0	1	0	1	0	0	0	0	0	0	0	0	0	0	0	0	0	0	0	0	0	0	0	0	No	Yes	2	1	1	0	PF08_0074
8	1032908	1034006	1098	0	0	0	0	1	0	1	0	0	0	0	0	0	0	0	0	0	0	0	0	0	0	0	0	0	0	0	0	0	0	0	0	0	0	0	0	No	Yes	2	1	1	0	PF08_0034
8	1114481	1115431	950	0	0	0	0	0	0	0	1	0	0	0	0	0	0	0	0	0	0	0	0	0	0	0	0	0	0	0	0	0	0	0	0	0	0	0	0	No	Yes	1	1	1	0	MAL8P1.23
9	0	19619	19619	1	0	0	0	1	0	0	0	0	0	0	0	0	0	0	0	0	0	0	0	0	1	1	1	0	1	0	0	0	0	0	0	1	0	0	0	Yes	No	6	1	1	0	PFI0002w
9	19619	26043	6424	0	0	0	0	0	0	0	0	0	0	0	0	0	0	0	0	0	0	0	0	0	0	0	0	0	0	0	1	0	0	0	0	0	0	0	0	No	Yes	1	1	0	1	PFI0005w
9	1110409	1111391	982	0	0	0	0	0	0	0	0	0	1	0	0	0	0	0	0	0	0	0	0	0	0	0	0	0	0	0	0	0	0	0	0	0	0	0	0	No	Yes	1	1	1	0	PFI1335w
9	1201303	1209959	8656	1	1	0	1	0	0	0	0	0	1	0	1	1	1	1	1	0	1	1	1	0	1	1	0	1	1	0	1	0	0	0	0	1	0	0	0	Yes	No	18	2	1	1	PFI1480w,PFI1475w
9	1374913	1474951	100038	1	1	1	1	1	1	1	1	1	1	1	1	1	1	1	1	1	1	1	1	1	1	1	1	1	1	1	1	1	1	1	1	1	1	1	1	Yes	No	35	20	15	5	PFI1805w,PFI1800w,PFI1795c,PFI1790w,PFI1785w,PFI1780w,PFI1775w,PFI1770w,PFI1765c,PFI1760w,PFI1755c,PFI1750c,PFI1745c,PFI1740c,PFI1735c,PFI1730w,PFI1725w,PFI1720w,PFI1715w,PFI1710w
9	1503841	1541173	37332	0	0	0	0	1	0	0	0	0	0	0	0	0	0	0	0	0	0	0	0	0	0	1	1	0	1	0	0	0	0	0	0	1	0	1	1	Yes	No	6	0	0	0
10	0	28603	28603	1	0	0	0	1	0	1	0	0	1	0	0	1	0	0	0	0	0	1	0	0	1	1	1	0	1	0	1	0	0	0	0	1	0	0	1	Yes	No	13	1	0	1	PF10_0001
10	26497	45581	19084	0	0	0	0	0	0	0	0	0	0	0	0	0	1	0	0	0	0	0	0	0	0	0	0	0	0	0	1	0	0	0	0	0	0	0	0	No	Yes	2	4	0	4	PF10_0001,PF10_0002,PF10_0003,PF10_0004
10	48413	55711	7298	0	0	0	0	0	0	0	0	0	0	0	0	0	0	1	1	0	0	0	0	0	0	0	0	0	0	0	0	0	0	0	0	0	0	0	0	No	Yes	2	4	2	2	PF10_0005,PF10_0006,PF10_0007,PF10_0008
10	65277	69701	4424	0	1	0	0	1	1	0	1	0	0	0	1	1	0	0	0	0	1	0	0	1	1	1	0	0	1	1	0	0	0	1	1	0	0	1	1	Yes	No	15	2	2	0	PF10_0014,PF10_0015
10	650839	653359	2520	0	0	0	0	0	0	1	0	0	0	0	0	0	0	0	0	0	0	0	0	0	0	0	0	0	0	0	0	0	0	0	0	0	0	0	0	No	Yes	1	1	1	0	PF10_0159
10	706903	708879	1976	0	0	0	0	0	0	0	0	0	0	0	0	0	0	0	0	0	0	0	1	0	0	0	0	0	0	0	0	0	0	0	0	0	0	0	0	No	Yes	1	1	1	0	PF10_0171
10	1393393	1395063	1670	0	1	0	0	0	0	0	0	0	0	0	0	0	0	0	0	0	0	0	0	0	0	0	0	0	0	0	0	0	0	0	0	0	0	0	1	No	Yes	2	1	0	1	PF10_0343
10	1414161	1415315	1154	0	0	0	0	0	0	1	0	0	0	0	0	0	0	0	0	0	0	0	0	0	0	0	0	0	0	0	0	0	0	0	0	0	0	0	0	No	Yes	1	1	1	0	PF10_0348
10	1420737	1422927	2190	1	1	0	1	0	0	0	0	1	0	1	1	1	0	0	0	0	1	0	0	0	1	1	1	1	1	1	0	0	0	0	1	0	1	0	1	Yes	No	16	1	1	0	PF10_0350
10	1432885	1434893	2008	1	1	0	0	0	1	0	0	1	1	1	1	1	0	0	0	0	0	0	0	0	1	1	0	0	1	1	0	0	0	0	1	0	1	0	1	Yes	No	14	1	1	0	PF10_0355
10	1546485	1547907	1422	0	0	1	0	0	0	0	0	0	0	0	0	1	0	0	0	0	0	0	1	0	1	0	0	0	0	0	0	0	1	0	1	0	0	0	0	No	Yes	6	1	1	0	PF10_0374
10	1572323	1593401	21078	0	0	0	0	0	0	0	0	0	1	1	0	0	0	0	0	0	0	0	0	0	0	0	1	0	1	0	0	0	0	0	1	0	0	0	0	Yes	No	4	10	10	0	PF10_0381,PF10_0382,PF10_0383,PF10_0384,PF10_0385,PF10_0386,PF10_0387,PF10_0388,PF10_0389,PF10_0390
10	1644600	1650084	5484	0	0	0	0	0	0	0	0	0	0	0	0	0	1	0	0	0	0	0	0	0	0	0	0	0	0	0	1	0	0	0	0	0	0	0	0	No	Yes	2	1	0	1	PF10_0406
10	1650084	1693754	43670	0	0	0	0	1	0	0	0	0	0	0	0	0	0	0	0	0	0	0	0	0	0	1	1	0	0	0	0	0	0	0	0	1	0	0	0	No	Yes	4	0	0	0
11	0	24144	24144	0	0	0	0	1	0	0	0	0	1	0	0	0	0	0	0	0	0	0	0	0	1	1	1	0	1	0	1	0	0	0	0	1	0	0	0	Yes	No	7	0	0	0
11	23588	42516	18928	0	0	0	0	0	0	0	0	0	0	0	0	0	0	0	0	0	0	0	0	0	0	0	0	0	0	0	1	0	0	0	0	0	0	0	0	No	Yes	1	2	0	2	PF11_0008,PF11_0007
11	74308	76396	2088	0	0	0	0	1	0	0	0	0	0	0	0	0	0	0	0	0	0	0	0	0	0	0	0	0	0	0	0	0	0	0	0	0	0	0	0	No	Yes	1	1	0	1	PF11_0021
11	109447	122941	13494	0	0	0	0	0	0	0	0	0	0	0	0	0	0	0	0	0	1	0	0	0	0	0	0	0	0	0	0	0	0	0	0	0	0	0	0	No	Yes	1	3	2	1	PF11_0037,PF11_0036,PF11_0035
11	367618	368842	1224	0	0	0	0	0	0	0	0	0	0	0	0	0	0	0	0	0	0	0	0	0	0	0	0	0	0	0	1	0	0	0	0	0	0	0	0	No	Yes	1	1	1	0	PF11_0097
11	594990	597674	2684	0	0	0	0	0	0	0	0	0	0	0	0	0	0	0	1	0	0	0	0	0	0	0	0	0	0	0	0	0	0	0	0	0	0	0	0	No	Yes	1	1	1	0	PF11_0166
11	664504	665878	1374	0	0	0	0	0	0	1	0	0	0	0	0	0	0	0	0	0	0	0	0	0	0	0	0	0	0	0	0	0	0	0	0	0	0	0	0	No	Yes	1	2	2	0	PF11_0181,PF11_0180
11	1148838	1150134	1296	0	0	0	0	1	0	0	0	0	0	0	0	0	0	0	0	0	0	0	0	0	0	0	0	0	0	0	0	0	0	0	0	0	0	0	0	No	Yes	1	1	1	0	PF11_0308
11	1277286	1278738	1452	0	0	0	0	0	0	0	0	0	0	0	0	0	0	0	0	0	0	0	0	0	0	0	0	0	0	0	0	0	0	0	0	0	0	0	1	No	Yes	1	1	1	0	PF11_0341
11	1304564	1305914	1350	0	0	0	0	0	0	0	1	0	0	0	0	0	0	1	0	0	0	0	0	0	0	0	0	0	0	0	0	0	0	0	0	0	0	0	1	No	Yes	3	1	1	0	PF11_0347
11	1458328	1459246	918	0	0	0	0	1	0	0	0	0	0	0	0	0	0	0	0	0	0	0	0	0	0	0	0	0	0	0	0	0	0	0	0	0	0	0	0	No	Yes	1	1	1	0	PF11_0381
11	1933090	2004028	70938	1	1	0	1	1	0	1	1	1	0	1	1	1	1	1	1	1	1	1	1	0	1	1	1	1	1	1	1	1	1	1	1	1	1	0	1	Yes	No	31	11	7	4	PF11_0513,PF11_0512,PF11_0511,PF11_0510,PF11_0509,PF11_0508,PF11_0507,PF11_0506,PF11_0505,PF11_0504,PF11_0503
11	2003234	2007960	4726	0	1	0	0	0	1	0	1	1	1	0	0	1	0	1	0	0	1	0	0	0	1	0	1	0	1	0	0	0	0	1	0	0	0	0	0	Yes	No	12	3	1	2	PF11_0515,PF11_0514,PF11_0513
11	2026506	2031456	4950	0	0	0	0	0	0	0	0	0	0	0	0	0	0	0	0	0	0	0	0	0	0	0	0	0	0	0	1	0	0	0	0	0	0	0	0	No	Yes	1	1	0	1	PF11_0521
12	0	16855	16855	1	0	0	0	1	0	0	0	0	0	0	0	0	0	0	0	0	0	0	0	0	1	1	1	0	1	0	1	0	0	0	0	1	0	0	0	Yes	No	7	0	0	0
12	15603	39987	24384	0	0	0	0	0	0	0	0	0	0	0	0	0	1	0	0	0	0	0	0	0	0	0	0	0	0	0	1	0	0	0	0	0	0	0	0	No	Yes	2	4	0	4	PFL0005w,PFL0010c,PFL0015c,PFL0020w
12	41503	60451	18948	0	0	1	0	1	0	0	0	0	1	0	0	0	0	1	0	0	0	0	1	1	0	0	0	0	0	1	0	0	1	0	0	0	0	0	0	No	Yes	8	3	0	3	PFL0020w,PFL0025c,PFL0030c
12	133445	134841	1396	0	0	0	0	0	0	0	0	0	0	0	0	0	0	0	0	0	0	0	1	1	0	0	0	0	0	0	0	0	0	0	0	0	0	0	0	No	Yes	2	1	1	0	PFL0115w
12	531439	532655	1216	0	0	0	0	0	0	0	0	0	0	0	0	0	0	0	0	0	0	0	0	0	0	0	0	0	0	0	0	0	0	0	0	0	0	0	1	No	Yes	1	1	1	0	PFL0590c
12	768787	774579	5792	0	0	0	0	0	0	0	0	0	0	0	0	0	1	0	0	0	0	0	0	0	0	0	0	0	0	0	0	0	0	0	0	0	0	0	0	No	Yes	1	1	0	1	PFL0935c
12	856893	858283	1390	0	0	0	0	0	0	0	0	0	0	0	0	0	0	0	0	0	0	0	0	0	0	0	0	0	0	0	0	0	0	0	0	0	0	0	1	No	Yes	1	1	1	0	PFL1030w
12	942409	1103441	161032	0	0	0	1	0	0	1	0	1	0	1	0	0	0	0	1	0	1	0	0	0	0	1	1	1	1	0	0	0	0	1	1	0	1	0	0	Yes	No	12	39	37	2	PFL1125w,PFL1130c,PFL1135c,PFL1140w,PFL1145w,PFL1150c,PFL1155w,PFL1160c,PFL1165w,PFL1170w,PFL1175w,PFL1180w,PFL1185c,PFL1190c,PFL1195w,PFL1200c,PFL1205c,PFL1210w,PFL1215c,PFL1220w,PFL1225c,PFL1230w,PFL1235c,PFL1240c,PFL1245w,PFL1250c,PFL1255c,PFL1260w,PFL1265c,PFL1270w,PFL1275c,PFL1280w,PFL1285c,PFL1290w,PFL1295w,PFL1300c,PFL1305c,PFL1310c,PFL1315w
12	970485	976519	6034	0	1	1	0	1	0	0	1	0	1	0	0	1	0	1	0	1	0	1	1	1	1	0	1	0	1	1	1	0	0	0	0	1	0	1	1	Yes	No	18	3	3	0	PFL1145w,PFL1150c,PFL1155w
12	988549	991251	2702	0	0	0	0	0	0	0	0	0	0	0	0	0	1	0	0	0	0	0	0	0	0	0	0	0	0	0	0	0	0	0	0	0	0	0	0	No	Yes	1	1	1	0	PFL1170w
12	1472957	1475269	2312	0	0	1	0	0	0	0	0	0	0	0	0	0	0	0	0	0	0	0	1	1	0	0	0	0	0	0	0	0	1	0	0	0	0	0	0	No	Yes	4	1	1	0	PFL1705w
12	1514191	1515563	1372	0	0	0	0	1	0	0	0	0	0	0	0	0	0	0	0	0	0	0	0	0	0	0	0	0	0	0	0	0	0	0	0	0	0	1	1	No	Yes	3	1	1	0	PFL1750c
12	1553711	1554953	1242	0	0	0	0	0	0	0	0	0	0	1	0	0	0	0	0	0	0	0	0	1	0	0	0	0	0	0	0	0	0	0	0	0	0	1	0	No	Yes	3	1	1	0	PFL1800w
12	1577953	1579537	1584	0	0	0	0	0	0	0	0	0	0	0	0	0	1	0	0	0	0	0	0	0	0	0	0	0	0	0	0	0	0	0	0	0	0	0	0	No	Yes	1	1	1	0	PFL1835w
12	1689577	1691481	1904	0	0	0	0	0	0	1	0	0	0	0	0	0	0	0	0	0	0	0	0	0	0	0	0	0	0	0	0	0	0	0	0	0	0	0	0	No	Yes	1	1	0	1	PFL1947c
12	1693453	1695519	2066	1	0	1	0	1	1	0	0	0	0	0	1	0	0	0	0	0	0	1	0	1	1	0	0	1	0	0	1	1	0	0	1	0	0	0	0	No	Yes	12	1	0	1	PFL1950w
12	1695133	1711245	16112	0	0	0	0	0	0	0	0	0	0	0	0	0	1	0	1	0	0	0	0	0	0	0	0	0	0	0	1	0	0	0	0	0	0	0	0	No	Yes	3	2	0	2	PFL1950w,PFL1955w
12	1727201	1730063	2862	0	1	0	0	0	0	0	0	0	0	0	0	0	0	0	0	0	0	0	0	0	0	0	0	0	0	0	0	0	0	0	0	0	0	0	0	No	Yes	1	2	1	1	PFL1960w,PFL1965w
12	1727793	1732547	4754	0	0	0	0	0	0	1	0	1	1	0	0	0	0	0	0	0	1	0	0	0	0	0	1	0	0	0	0	0	0	0	0	1	0	0	1	No	Yes	7	1	1	0	PFL1965w
12	1743271	1745607	2336	1	1	1	0	1	1	0	0	0	0	1	1	1	0	1	0	0	0	1	1	1	1	1	0	0	1	1	0	0	1	1	1	0	0	1	0	Yes	No	20	1	0	1	PFL1970w
12	2163687	2175153	11466	1	0	0	0	1	0	1	0	1	0	1	1	0	0	1	1	1	0	1	1	0	1	1	1	1	1	1	1	0	1	1	1	1	1	1	0	Yes	No	24	3	2	1	PFL2550w,PFL2555w,PFL2560c
12	2174497	2186819	12322	0	1	0	1	1	0	0	1	1	0	1	0	1	0	1	1	0	1	0	1	0	0	1	1	0	1	1	0	0	1	1	1	1	1	0	1	Yes	No	21	3	2	1	PFL2565w,PFL2570w,PFL2575c
12	2182079	2190233	8154	0	0	0	0	1	0	1	1	1	0	0	1	0	0	1	0	1	1	1	1	0	1	0	1	0	1	0	0	0	0	0	1	1	0	0	0	Yes	No	14	3	3	0	PFL2570w,PFL2575c,PFL2580w
12	2242845	2249321	6476	0	0	0	0	0	0	0	0	0	0	0	0	0	1	0	0	0	0	0	0	0	0	0	0	0	0	0	1	0	0	0	0	0	0	0	0	No	Yes	2	1	0	1	PFL2665c
12	2248527	2271857	23330	0	0	0	0	1	0	0	0	0	0	0	0	0	0	0	0	0	0	0	0	0	1	1	1	0	1	0	0	0	0	0	0	1	0	0	0	Yes	No	6	1	0	1	PFL2665c
13	0	43302	43302	0	0	0	0	0	0	0	0	0	0	0	0	0	1	0	0	0	0	0	0	0	0	0	0	0	0	0	1	0	0	0	0	0	0	0	0	No	Yes	2	3	0	3	PF13_0003,MAL13P1.2,MAL13P1.1
13	57760	123128	65368	0	0	0	0	0	0	0	0	0	0	0	0	0	0	0	0	1	0	1	1	0	0	0	0	0	0	0	0	0	0	0	0	1	0	0	0	No	Yes	4	15	6	9	PF13_0011,PF13_0076,MAL13P1.62,PF13_0075,MAL13P1.61,MAL13P1.60,MAL13P1.59,PF13_0073,MAL13P1.58,PF13_0010,MAL13P1.11,MAL13P1.8,MAL13P1.7,MAL13P1.6,MAL13P1.4
13	239620	241060	1440	0	0	0	0	0	0	0	0	0	0	0	0	0	0	0	0	0	0	0	0	0	0	0	0	0	1	0	0	0	0	0	0	0	0	0	0	Yes	No	0	1	1	0	MAL13P1.25
13	349621	351057	1436	0	0	0	0	0	0	0	0	0	0	0	0	0	0	0	1	0	0	0	0	0	0	0	0	0	0	0	0	0	0	0	0	0	0	0	0	No	Yes	1	1	1	0	PF13_0042
13	479355	481852	2497	0	0	0	0	0	0	0	0	0	0	0	0	1	0	0	0	0	0	0	0	0	0	0	0	0	0	0	0	0	1	0	0	0	0	0	1	No	Yes	3	2	2	0	MAL13P1.54,PF13_0060
13	867560	870378	2818	0	1	0	0	0	0	0	0	1	0	0	0	0	1	0	1	0	0	0	0	0	0	0	0	0	1	1	0	1	0	0	0	0	0	0	0	Yes	No	6	1	1	0	MAL13P1.114
13	1058331	1059657	1326	0	0	1	0	0	0	0	1	0	0	0	0	0	0	0	0	0	0	0	0	0	0	0	0	0	0	0	0	0	0	0	0	0	0	0	0	No	Yes	2	1	1	0	MAL13P1.137
13	1077745	1078905	1160	0	0	0	0	0	0	1	0	0	0	0	0	0	0	0	0	0	0	0	0	0	0	0	0	0	0	0	0	0	0	0	0	0	0	0	0	No	Yes	1	1	1	0	MAL13P1.140
13	2653642	2655422	1780	0	0	0	0	0	0	1	0	0	0	0	0	0	0	0	0	0	0	0	0	0	0	0	0	0	0	0	0	0	0	0	0	0	0	0	1	No	Yes	2	1	1	0	PF13_0348
13	2699968	2701042	1074	0	0	0	0	0	0	0	0	0	0	0	0	0	0	0	0	0	0	0	1	0	0	0	0	0	0	1	0	0	1	0	0	0	0	0	0	No	Yes	3	1	1	0	PF13_0355
13	2732119	2857767	125648	0	0	0	0	0	0	0	0	0	0	0	0	0	1	0	0	0	0	0	0	0	0	0	0	0	0	0	0	0	0	0	0	0	0	0	0	No	Yes	1	41	30	11	MAL13P1.356,MAL13P1.535,MAL13P1.530,MAL13P1.525,MAL13P1.520,MAL13P1.515,MAL13P1.510,MAL13P1.505,MAL13P1.500,MAL13P1.495,MAL13P1.490,MAL13P1.485,MAL13P1.480,MAL13P1.475,MAL13P1.470,MAL13P1.465,MAL13P1.460,MAL13P1.455,MAL13P1.450,MAL13P1.440,MAL13_5.8SrRNA,MAL13P1.435,MAL13P1.430,MAL13P1.425,MAL13P1.420,MAL13P1.415,MAL13P1.413,MAL13_tRNA_Gly1,MAL13_tRNA_Cys1,MAL13_tRNA_Arg3,MAL13_tRNA_Trp1,MAL13_tR…
13	2732119	2866499	134380	0	0	0	0	0	0	0	0	0	0	0	0	0	0	0	0	0	0	0	0	0	0	0	0	0	0	0	0	0	0	0	0	0	0	1	0	No	Yes	1	41	30	11	MAL13P1.356,MAL13P1.535,MAL13P1.530,MAL13P1.525,MAL13P1.520,MAL13P1.515,MAL13P1.510,MAL13P1.505,MAL13P1.500,MAL13P1.495,MAL13P1.490,MAL13P1.485,MAL13P1.480,MAL13P1.475,MAL13P1.470,MAL13P1.465,MAL13P1.460,MAL13P1.455,MAL13P1.450,MAL13P1.440,MAL13_5.8SrRNA,MAL13P1.435,MAL13P1.430,MAL13P1.425,MAL13P1.420,MAL13P1.415,MAL13P1.413,MAL13_tRNA_Gly1,MAL13_tRNA_Cys1,MAL13_tRNA_Arg3,MAL13_tRNA_Trp1,MAL13_tR…
13	2857767	2865447	7680	0	0	0	0	0	0	0	0	0	0	0	0	0	1	0	0	0	0	0	0	0	0	0	0	0	0	0	1	0	0	0	0	0	0	0	0	No	Yes	2	1	0	1	MAL13P1.356
13	2866881	2886567	19686	0	0	0	0	0	0	0	0	0	0	0	0	0	0	1	0	0	1	0	0	0	0	0	0	0	0	0	0	0	0	0	0	0	0	1	1	No	Yes	4	0	0	0
14	0	15125	15125	0	0	0	0	0	0	0	0	0	0	0	0	0	0	0	0	0	0	0	0	0	0	0	0	0	0	0	1	0	0	0	0	0	0	0	0	No	Yes	1	4	0	4	PF14_0001,PF14_0002,PF14_0003,PF14_0004
14	530178	531226	1048	0	0	0	0	0	0	1	0	0	0	0	0	0	0	0	0	0	0	0	0	0	0	0	0	0	0	0	0	0	0	0	0	0	0	0	0	No	Yes	1	1	1	0	PF14_0131
14	1732499	1740021	7522	0	0	0	0	0	0	0	0	0	0	0	0	0	0	0	1	0	0	0	0	0	0	0	0	0	0	0	0	0	0	0	0	0	0	0	0	No	Yes	1	1	1	0	PF14_0404
14	2316675	2317709	1034	0	0	0	0	0	1	1	1	0	0	0	0	0	0	0	0	0	0	0	0	0	0	0	0	0	1	0	0	0	0	0	0	0	0	0	0	Yes	No	3	1	1	0	PF14_0538
14	2559041	2560427	1386	0	0	0	0	1	0	1	0	0	0	0	0	0	0	0	0	0	0	0	0	0	0	1	0	0	0	0	0	0	0	0	0	0	0	0	0	No	Yes	3	1	1	0	PF14_0598
14	2737568	2739280	1712	0	0	1	0	0	0	0	1	0	1	0	0	0	0	1	0	0	0	0	0	0	0	0	0	0	0	0	0	0	0	0	0	0	0	1	0	No	Yes	5	1	1	0	PF14_0637
14	2860059	2861083	1024	0	0	0	0	0	0	0	0	0	0	0	0	0	0	0	0	0	0	0	0	0	0	0	0	0	0	0	0	0	0	0	0	0	0	0	1	No	Yes	1	1	1	0	PF14_0664
14	3134545	3144759	10214	1	1	0	0	1	0	1	1	1	0	0	1	0	1	1	0	1	1	1	1	0	1	1	1	0	1	0	0	1	1	0	1	1	0	0	0	Yes	No	20	4	3	1	PF14_0731,PF14_0732,PF14_0733,PF14_0734
