# Supplementary material for: The landscape of inherited and de novo copy number variants in a plasmodium falciparum genetic cross
Source: BMC Genomics. 2011 Sep 22;12:457. doi: 10.1186/1471-2164-12-457 (PMC3191341; doi:10.1186/1471-2164-12-457)
Supplement: Additional file 2 — Known chromosomal polymorphisms detected by CGH in HB3 and Dd2. [file 1471-2164-12-457-S2.XLSX]

## Sheet: Sheet1
Additional file 2 – Known chromosomal polymorphisms detected by CGH in HB3 and Dd2.
Chromosome	Position		Size (kb)	Parent with CNV	Source
	Start (bp)	End (bp)
2	86832	88633	1801	Dd2	Kidgell et al. 2006a
2	91318	98838	7520	Dd2
2	865914	866324	410	HB3
2	869506	871122	1616	HB3
3	64604	65508	904	HB3
5	888654	969732	81078	Dd2
9	1201802	1206964	5162	HB3
11	59550	60328	778	HB3
11	1941677	2003310	61633	HB3
12	941116	1104058	162942	HB3
12	971259	975532	4273	Dd2
12	2168230	2169743	1513	Dd2
12	2171325	2172332	1007	Dd2
12	2175312	2176070	758	HB3
12	2180402	2182852	2450	HB3
12	2188743	2189593	850	Dd2
13	817131	825695	8564	HB3
14	3139075	3140917	1842	HB3
14	3142010	3143256	1246	HB3
14	3143425	3144276	851	HB3
1	513235	519004	5769	Dd2	Ribacke et al. 2008b
2	63157	105796	42639	Dd2
3	814583	827472	12889	Dd2
5	868910	975659	106749	Dd2
11	1046834	1049627	2793	Dd2
12	2175312	2189408	14096	Dd2
13	1285186	1287363	2177	Dd2
1	50586	51859	1273	HB3	Jiang et al. 2008c
1	555770	556651	881	HB3
1	579424	585509	6085	HB3
2	838841	844114	5273	Dd2
2	892856	894206	1350	HB3
2	858455	859069	614	HB3
3	116138	121415	5277	HB3
3	52066	53260	1194	Dd2
3	58103	59390	1287	Dd2
4	1147614	1148446	832	HB3
4	1150294	1151319	1025	HB3
4	566507	567535	1028	Dd2
4	568564	576239	7675	Dd2
4	610149	611439	1290	HB3
4	939470	946314	6844	HB3
4	99023	100256	1233	HB3
5	888654	894724	6070	Dd2
5	896013	896935	922	Dd2
5	897460	899751	2291	Dd2
5	902608	904839	2231	Dd2
5	901409	902168	759	Dd2
5	907832	936310	28478	Dd2
5	937310	938032	722	Dd2
5	940244	941695	1451	Dd2
5	942762	943868	1106	Dd2
5	944179	944926	747	Dd2
5	948946	953604	4658	Dd2
5	957885	962144	4259	Dd2
5	963222	965039	1817	Dd2
5	966118	969732	3614	Dd2
5	1322795	1323082	287	HB3
5	367022	376426	9404	HB3
5	68930	70113	1183	HB3
5	795525	797471	1946	HB3
6	1374798	1382628	7830	Dd2
7	607538	614458	6920	Dd2
7	618286	619540	1254	Dd2
7	622106	629688	7582	HB3
7	661033	661820	787	HB3
8	1002053	1004827	2774	Dd2, HB3
8	1412780	1413400	620	Dd2
8	62262	63259	997	Dd2, HB3
8	57476	58827	1351	Dd2, HB3
8	683225	684693	1468	HB3
9	1354570	1355484	914	HB3
9	378027	382988	4961	HB3
10	1391442	1393127	1685	Dd2
10	1575471	1575947	476	Dd2
10	1581697	1582710	1013	Dd2
10	1635595	1636778	1183	Dd2
10	1639170	1640517	1347	Dd2
10	48053	50279	2226	HB3
10	51350	52600	1250	HB3
10	1335220	1336287	1067	HB3
10	54543	54770	227	HB3
10	55124	55508	384	HB3
11	1920992	1921084	92	HB3
11	1926338	1926391	53	HB3
11	1926507	1926575	68	HB3
11	1926842	1927328	486	HB3
11	1927913	1928032	119	HB3
11	1928524	1928580	56	HB3
11	1929003	1929065	62	HB3
11	1930136	1930216	80	HB3
11	1930555	1930611	56	HB3
11	1930806	1930886	80	HB3
11	1931147	1931379	232	HB3
11	1931831	1931998	167	HB3
11	2018711	2019964	1253	Dd2
11	2021851	2023031	1180	Dd2
11	1227218	1231948	4730	HB3
11	1390062	1391075	1013	HB3
11	1921494	1921736	242	HB3
11	1932290	1932779	489	HB3
11	1934330	1935579	1249	HB3
11	1941677	1942585	908	HB3
11	1945775	1946044	269	HB3
11	1950207	1951919	1712	HB3
11	1952200	1968723	16523	HB3
11	1972397	1973871	1474	HB3
11	1976404	1979801	3397	HB3
11	1982263	1984244	1981	HB3
11	1985867	1986433	566	HB3
11	2001547	2003310	1763	HB3
11	1991356	1994015	2659	HB3
11	478823	480946	2123	HB3
11	812582	814129	1547	HB3
12	907194	914492	7298	Dd2, HB3
12	971259	972185	926	Dd2, HB3
12	972701	973384	683	Dd2, HB3
12	1009280	1010242	962	HB3
12	1010823	1011333	510	HB3
12	1012301	1017839	5538	HB3
12	101581	102624	1043	HB3
12	1018497	1023999	5502	HB3
12	1029853	1031379	1526	HB3
12	1031816	1032556	740	HB3
12	1033542	1035103	1561	HB3
12	1035252	1038145	2893	HB3
12	1024446	1028009	3563	HB3
12	1045985	1049821	3836	HB3
12	1050270	1052390	2120	HB3
12	1053286	1056272	2986	HB3
12	1058192	1059142	950	HB3
12	1059708	1061459	1751	HB3
12	1065786	1066673	887	HB3
12	1039400	1043905	4505	HB3
12	1072449	1076966	4517	HB3
12	1067836	1071299	3463	HB3
12	1081188	1083098	1910	HB3
12	1077858	1078766	908	HB3
12	1085377	1087254	1877	HB3
12	1088526	1090013	1487	HB3
12	1092150	1092974	824	HB3
12	1093533	1095761	2228	HB3
12	405603	409145	3542	HB3
12	941116	946736	5620	HB3
12	947038	960960	13922	HB3
12	962622	967482	4860	HB3
12	968971	970064	1093	HB3
12	974363	975532	1169	HB3
12	976811	977880	1069	HB3
12	981292	984300	3008	HB3
12	994246	996429	2183	HB3
12	1000670	1001936	1266	HB3
12	1003192	1007577	4385	HB3
12	998344	999266	922	HB3
13	2832373	2833648	1275	HB3
13	89422	93455	4033	Dd2
13	1174392	1181033	6641	HB3
13	1357902	1360517	2615	HB3
13	1509788	1519789	10001	HB3
13	1590705	1596515	5810	HB3
13	185047	212862	27815	HB3
13	2097818	2105419	7601	HB3
13	2506689	2512808	6119	HB3
13	372463	372849	386	HB3
13	373690	392275	18585	HB3
13	521252	524638	3386	HB3
13	822279	826739	4460	HB3
14	27322	28429	1107	Dd2
14	3209064	3211509	2445	Dd2, HB3
14	1378291	1402608	24317	HB3
14	2008374	2012437	4063	HB3
14	2247181	2248502	1321	HB3
14	3232574	3236470	3896	HB3
14	403652	417062	13410	HB3
14	530135	531739	1604	HB3
14	959019	963695	4676	HB3
1	2176	11598	9422	Dd2	Dharia et al. 2009d
1	24856	93542	68686	Dd2
1	514060	517972	3912	Dd2
1	531020	534510	3490	Dd2
1	577934	620562	42628	Dd2
2	1840	6416	4576	Dd2
2	21822	38252	16430	Dd2
2	38850	108536	69686	Dd2
2	272878	276074	3196	Dd2
2	874020	900200	26180	Dd2
2	900220	927114	26894	Dd2
2	939728	947076	7348	Dd2
3	31868	63786	31918	Dd2
3	998788	1038043	39255	Dd2
3	1050862	1060049	9187	Dd2
4	31908	49030	17122	Dd2
4	52052	86404	34352	Dd2
4	86447	95088	8641	Dd2
4	551894	566800	14906	Dd2
4	567432	613038	45606	Dd2
4	940124	984370	44246	Dd2
4	1104474	1106976	2502	Dd2
4	1146216	1187910	41694	Dd2
5	23680	37982	14302	Dd2
5	889728	899366	9638	Dd2
5	903730	930998	27268	Dd2
5	931108	935780	4672	Dd2
5	941964	958130	16166	Dd2
5	958158	963570	5412	Dd2
5	964380	970242	5862	Dd2
5	1331988	1343395	11407	Dd2
6	4	50159	50155	Dd2
6	723750	743404	19654	Dd2
6	1328296	1345162	16866	Dd2
6	1345402	1359872	14470	Dd2
6	1360160	1386044	25884	Dd2
6	1405444	1411884	6440	Dd2
7	26661	108984	82323	Dd2
7	115708	133896	18188	Dd2
7	134308	136297	1989	Dd2
7	563324	578901	15577	Dd2
7	580816	617880	37064	Dd2
7	622180	654316	32136	Dd2
7	1414818	1416868	2050	Dd2
7	1438710	1484799	46089	Dd2
8	19486	62785	43299	Dd2
8	430110	450174	20064	Dd2
8	450506	453860	3354	Dd2
8	456156	467816	11660	Dd2
8	1346958	1403486	56528	Dd2
8	1409680	1419537	9857	Dd2
9	1102	7072	5970	Dd2
9	15504	58998	43494	Dd2
9	59152	80892	21740	Dd2
9	1473386	1507196	33810	Dd2
9	1532590	1539032	6442	Dd2
10	16	10017	10001	Dd2
10	21594	51990	30396	Dd2
10	63873	69870	5997	Dd2
10	1578003	1660576	82573	Dd2
10	1684404	1694249	9845	Dd2
11	252	9771	9519	Dd2
11	18399	99793	81394	Dd2
11	2003952	2035226	31274	Dd2
12	262	8964	8702	Dd2
12	10725	51552	40827	Dd2
12	52152	58278	6126	Dd2
12	766422	776691	10269	Dd2
12	970392	974529	4137	Dd2
12	1692156	1728792	36636	Dd2
12	1730388	1744215	13827	Dd2
12	2162217	2191227	29010	Dd2
12	2194407	2253318	58911	Dd2
13	190	74304	74114	Dd2
13	2832174	2850726	18552	Dd2
13	2850927	2868844	17917	Dd2
13	2883717	2895513	11796	Dd2
14	20	28899	28879	Dd2
14	3259581	3288666	29085	Dd2
1	26600	93538	66938	HB3
1	579040	619184	40144	HB3
2	22188	104902	82714	HB3
2	272966	276080	3114	HB3
2	862744	927924	65180	HB3
3	30160	67498	37338	HB3
3	132632	137364	4732	HB3
3	1014024	1037738	23714	HB3
4	32120	92624	60504	HB3
4	137727	140630	2903	HB3
4	552328	564180	11852	HB3
4	567436	612768	45332	HB3
4	613540	619582	6042	HB3
4	940406	983276	42870	HB3
4	1149542	1187264	37722	HB3
5	23680	37953	14273	HB3
5	1332050	1341454	9404	HB3
6	4	51718	51714	HB3
6	723676	743410	19734	HB3
6	1301026	1385028	84002	HB3
7	27902	84024	56122	HB3
7	115700	133731	18031	HB3
7	563172	579840	16668	HB3
7	582822	621616	38794	HB3
7	622356	653972	31616	HB3
7	656488	661606	5118	HB3
7	1414780	1416976	2196	HB3
7	1439402	1484030	44628	HB3
8	18976	58370	39394	HB3
8	428062	456568	28506	HB3
8	459002	468288	9286	HB3
8	1346843	1402246	55403	HB3
9	15872	80828	64956	HB3
9	1201088	1208248	7160	HB3
9	1472732	1507218	34486	HB3
10	22443	50016	27573	HB3
10	1577676	1663029	85353	HB3
11	18927	75789	56862	HB3
11	1932723	1938636	5913	HB3
11	1939404	1947294	7890	HB3
11	1963677	1973152	9475	HB3
11	1975611	1982436	6825	HB3
11	1983189	1988385	5196	HB3
11	1989412	1999743	10331	HB3
11	2001729	2035226	33497	HB3
12	11766	51035	39269	HB3
12	54675	56679	2004	HB3
12	766653	776808	10155	HB3
12	949716	952320	2604	HB3
12	1058067	1061403	3336	HB3
12	1694106	1729422	35316	HB3
12	1729896	1746123	16227	HB3
12	2172636	2188296	15660	HB3
12	2194372	2253441	59069	HB3
13	190	63147	62957	HB3
13	2787678	2830083	42405	HB3
13	2833650	2868321	34671	HB3
14	20	30081	30061	HB3
14	3134352	3146226	11874	HB3
14	3254539	3288813	34274	HB3
aKidgell et al. 2006 [19]
bRibacke et al. 2007 [20]
cJiang et al. 2008 [66]		Color coding:		mixed signals (>=1.5 and <=0.67)
				Samples with signals >=1.5 (~2 copies)
dDharia et al. 2009 [47]		Color coding:		amplified
				deleted/highly polymorphic
