# Supplementary material for: The landscape of inherited and de novo copy number variants in a plasmodium falciparum genetic cross
Source: BMC Genomics. 2011 Sep 22;12:457. doi: 10.1186/1471-2164-12-457 (PMC3191341; doi:10.1186/1471-2164-12-457)
Supplement: Additional file 13 — De novo CNV genes that overlap with CNVs in laboratory and culture adapted field isolates. [file 1471-2164-12-457-S13.XLS]

## Sheet: Sheet1
Additional file 13 - De novo CNV genes that overlap with CNVs in laboratory and culture adapted field isolates.
Chromosome	Gene ID	Gene product	Referance
1	PFA0035c	hypothetical protein	Pologe et al. 1990
10	PF10_0374	gene 11-1 protein precursor	Scherf et al. 1992B
1	PFA0035c	hypothetical protein	Carret et al. 2005
1	PFA0650w	surface-associated interspersed gene (SURFIN), pseudogene
1	PFA0680c	Pfmc-2TM Maurer's cleft two transmembrane protein
10	PF10_0007	hypothetical protein
10	PF10_0343	S-antigen
4	PFD0090c	Plasmodium exported protein (PHISTa), unknown function	Kidgell et al. 2006
4	PFD1205w	Plasmodium exported protein (hyp15), unknown function
4	PFD1210w	Plasmodium exported protein (PHISTa), unknown function
10	PF10_0006	RIFIN
10	PF10_0007	hypothetical protein
10	PF10_0008	hypothetical protein
4	PFD0100c	surface-associated interspersed gene 4.1, (SURFIN4.1)	Ribacke et al. 2007
1	PFA0725w	erythrocyte membrane protein 1 (PfEMP1)	Jiang et al. 2008
1	PFA0765c	PfEMP1
3	PFC0005w	hypothetical protein
4	PFD0100c	erythrocyte membrane protein 1 (PfEMP1), truncated
5	PFE1640w	RIF pseudogene, RIFIN pseudogene
7	MAL7P1.43	erythrocyte membrane protein 1 (PfEMP1)
8	PF08_0141	erythrocyte membrane protein 1 (PfEMP1)
8	PF08_0106	RIFIN
8	PF08_0105	RIFIN
8	PF08_0104	Pf 11-1 protein
10	PF10_0374	erythrocyte membrane protein 1 (PfEMP1)
11	PF11_0521	erythrocyte membrane protein 1 (PfEMP1)
12	PFL1960w	erythrocyte membrane protein 1 (PfEMP1)
13	PF13_0003	hypothetical protein
13	MAL13P1.465	hypothetical protein
13	MAL13P1.470	hypothetical protein conserved in P. falciparum
13	MAL13P1.475	histidine-rich protein iii
13	MAL13P1.480	acyl-coa ligase antigen
13	MAL13P1.485	StevoR
13	MAL13P1.490	RIFIN
13	MAL13P1.495	RIFIN
13	MAL13P1.500	RIFIN
3	PFC1105w	stevor (3D7-stevorT3-2)	Cheeseman et al. 2009
4	PFD0595w	hypothetical protein, conserved
4	PFD1000c	erythrocyte membrane protein 1 (PfEMP1)
4	PFD1190c	hypothetical protein
4	PFD1250w	hypothetical protein, conserved in P falciparum
5	PFE0070w	interspersed repeat antigen, putative
5	PFE1625c	erythrocyte membrane protein 1 (PfEMP1) pseudogene
6	PFF0005c	erythrocyte membrane protein 1 (PfEMP1) pseudogene
8	MAL8P1.87	hypothetical protein
8	PF08_0074	DNA/RNA-binding protein Alba, putative
10	PF10_0007	hypothetical protein
10	PF10_0008	hypothetical protein
11	PF11_0021	rifin
13	MAL13P1.490	StevoR
13	MAL13P1.510	erythrocyte membrane protein 1 (PfEMP1), pseudogene
13	MAL13P1.58	hypothetical protein, conserved in P. falciparum
13	MAL13P1.61	hypothetical protein, conserved in P. falciparum
13	MAL13P1.8	RIF pseudogene
13	PF13_0010	Gbph2
13	PF13_0076	hypothetical protein, conserved
1	PFA0650w	surface-associated interspersed gene (SURFIN), pseudogene	Mackinnon et al. 2009
1	PFA0680c	Pfmc-2TM Maurer's cleft two transmembrane protein
1	PFA0685c	Plasmodium exported protein (hyp4), unknown function
1	PFA0690w	Plasmodium exported protein, unknown function, pseudogene
1	PFA0700c	Plasmodium exported protein (hyp10), unknown function
1	PFA0715c	Plasmodium exported protein (hyp7), unknown function
1	PFA0720w	hypothetical protein
1	PFA0725w	surface-associated interspersed protein 1.3 (SURFIN 1.3)
2	PFB0210c	hexose transporter
4	PFD0735c	conserved Plasmodium protein, unknown function
5	PFE0070w	conserved Plasmodium protein, unknown function
6	PFF0060w	Pfmc-2TM Maurer's cleft two transmembrane protein
7	PF07_0042	conserved Plasmodium protein, unknown function
8	PF08_0078	ABC transporter, putative
8	MAL8P1.77	conserved Plasmodium protein, unknown function
10	PF10_0343	S-antigen
10	PF10_0348	duffy binding-like merozoite surface protein
10	PF10_0374	Pf11-1 protein
11	PF11_0341	conserved membrane protein, unknown function
13	PF13_0073	Plasmodium exported protein (hyp12), unknown function
